# Supplementary material for: Methylotrophic yeast Candida boidinii enhances the colonization of plant growth-promoting yeast Papiliotrema laurentii in the phyllosphere
Source: Front Microbiol. 2025 Nov 21;16:1677102. doi: 10.3389/fmicb.2025.1677102 (PMC12679942; doi:10.3389/fmicb.2025.1677102)
Supplement: Supplementary file 1 [file Table_1.xlsx]

## Sheet: Sheet1
Strain	D1/D2 domain	Closest relative based on D1/D2 domain		ITS regions	Closest relative based on ITS regions		Plant sources
	Accession	Accession	Per. identity (%)	Accesion	Accession	Per. identity (%)	Scientific name (NCBI)	English name	Tissue
Aureobasidium melanogenum GiL12	LC882735	Aureobasidium melanogenum CBS 125735 (MH875142)	100	LC882736	Aureobasidium melanogenum FJII_L3_CM_P1 (MT704895)	100	Ginkgo biloba	Ginkgo	leaf
Candida boidinii SML1	LC882737	Candida boidinii JCM 28620 (LC134307)	100	LC882738	Candida boidinii PMM10-1634L (KP132263)	100	Citrus unshiu	Satsuma mandarin	leaf
Cryptococcus sp. FCL26	LC882739	Cryptococcus sp. GY43L02 (FJ527086)	100	LC882740	Cryptococcus sp. GY43L02 DEG-2011 (JF693334)	100	Prunus× yedoensis 'Somei-yoshino'	Flowerling cherry	leaf
Cystobasidium calyptogenae PeF7	LC882741	Cystobasidium calyptogenae UA78 (FJ515264)	100	LC882742	Cystobasidium calyptogenae DMKUJC35-2 (LC522503)	100	Prunus persica	Peach	fruit
Cystobasidium minutum GSMF2	LC882743	Cystobasidium minutum DMKU313 (LC529381)	100	LC882744	Cystobasidium minutum MCA7423 (MK990667)	100	Vitis labrusca× V. vinifera cv. Shine Muscat	Grape 'Shine Muscat'	fruit
Cystobasidium slooffiae GiL13	LC882745	Cystobasidium slooffiae Y6_NL1 (MN218620)	100	LC882746	Cystobasidium slooffiae CRUB 1029 (FJ807687)	100	Ginkgo biloba	Ginkgo	leaf
Meyerozyma caribbica GoKF3	LC882747	Meyerozyma caribbica CHAP-087 (OL581782)	100	LC882748	Meyerozyma caribbica FA201910-1 (MW709968)	100	Actinidia chinensis	Golden kiwi	fruit
Naganishia diffluens ApF1	LC882749	Naganishia diffluens D11 (MZ452273)	100	LC882750	Naganishia diffluens IST651 (PP158639)	100	Malus domestica cv. Tsugaru	Apple	fruit
Papiliotrema aurea FCL21	LC882751	Papiliotrema aurea Y19 (OQ415463)	100	LC882752	Papiliotrema aurea TJU_FEB9 (OM237176)	99.78	Prunus× yedoensis 'Somei-yoshino'	Flowering cherry	leaf
Papiliotrema laurentii PeF4	LC882753	Papiliotrema laurentii DMKUJC25-1 (LC497428)	100	LC882754	Papiliotrema laurentii 11HX143 (MW570803)	100	Prunus persica	Peach	fruit
Pichia kluyveri GoKF5	C882755	Pichia kluyveri SP-11 (MW504633)	100	LC882756	Pichia kluyveri P40A003 (JX188199)	100	Actinidia chinensis	Golden kiwi	fruit
Pseudozyma hubeiensis SAL1	LC882757	Pseudozyma hubeiensis GS3 (OP268349)	100	LC882758	Pseudozyma hubeiensis DMic 154889 (MG009548)	100	Rhododendron indicum	Satsuki azalea	leaf
Pseudozyma pruni FCL20	LC882759	Pseudozyma pruni BCRC34227 (EU379943)	99.82	LC882760	Pseudozyma pruni BCRC34227 (EU379942)	100	Prunus× yedoensis 'Somei-yoshino'	Flowering cherry	leaf
Rhodosporidiobolus ruineniae GiL14	LC882761	Rhodosporidiobolus ruineniae YFA231316 (PQ727029)	100	LC882762	Rhodosporidiobolus ruineniae YFA120013 (MG214668)	100	Ginkgo biloba	Ginkgo	leaf
Rhodotorula paludigena GSMF1	LC882763	Rhodotorula paludigena P4r5 (MH754705)	100	LC882764	Rhodotorula paludigena GIBI209 (KX965645)	100	Vitis labrusca× V. vinifera cv. Shine Muscat	Grape 'Shine Muscat'	fruit
Rhodotorula toruloides PeF8	LC882765	Rhodotorula toruloides 2Y31 (MT293238)	100	LC882766	Rhodotorula toruloides C23 (OM959373)	100	Prunus persica	Peach	fruit
Sungouiella intermedia GoKF2	LC882767	Sungouiella intermedia N05-1.1 26S (FJ455102)	100	LC882768	Sungouiella intermedia PMM09-1546-BL (KP131722)	100	Actinidia chinensis	Golden kiwi	fruit
Zalaria obscura GFF1	LC882769	Zalaria obscura DAOM C 250849 (NG_060010)	100	LC882770	Zalaria obscura DAOMC:250852 (KX579096)	100	Vitis× labruscana cv. Fujiminori	Grape 'Fujiminori'	fruit
